# Supplementary material for: Calciprotein Particles Cause Physiologically Significant Pro-Inflammatory Response in Endothelial Cells and Systemic Circulation
Source: Int J Mol Sci. 2022 Nov 29;23(23):14941. doi: 10.3390/ijms232314941 (PMC9738209; doi:10.3390/ijms232314941)
Supplement: Supplementary file 1 [file ijms-23-14941-s001.zip]

Archive with 1 entries (1 files):
- ijms-2006269-supplementary.pdf
